# Supplementary material for: Effects of Manual Therapy and Home Exercise Treatment on Pain, Stress, Sleep, and Life Quality in Patients with Bruxism: A Randomized Clinical Trial
Source: Medicina (Kaunas). 2024 Dec 4;60(12):2007. doi: 10.3390/medicina60122007 (PMC11727747; doi:10.3390/medicina60122007)
Supplement: Supplementary file 1 [file medicina-60-02007-s001.zip]

Archive with 1 entries (1 files):
- medicina-3276839-supplementary.pdf
